# Supplementary material for: Correction: Lifelong aerobic exercise protects against inflammaging and cancer
Source: PLoS One. 2020 May 13;15(5):e0233401. doi: 10.1371/journal.pone.0233401 (PMC7219773; doi:10.1371/journal.pone.0233401)
Supplement: S9 Table — Raw CT mRNA data. (XLSX) [file pone.0233401.s001.xlsx]

## Sheet: Raw CT mRNA data 
Plate 1	Raw CT values																													Average delta CT													ΔCT
	Gene ↓	Subject →	S8.1		S24		S9.3		S6.4		S9.1		Y18		Y25		Y19		Y9									Gene ↓		S8.1	S24	S9.3	S6.4	S9.1	Y18	Y25	Y19	Y9					S8.1	S24	S9.3	S6.4	S9.1	Y18	Y25
	GAPDH	A	17.2228	17.096	17.145	17.2261	17.2125	16.9729	17.3747	17.4504	17.1233	17.0069	17.167	17.0066	17.2249	16.9481	16.1438	16.2069	16.8568	16.344								GAPDH		17.1594	17.1856	17.0927	17.4126	17.0651	17.0868	17.0865	16.1754	16.6004					Housekeeper GAPDH
	IL-6	B	31.2833	31.2354	30.2525	29.9038	31.6059	31.9776	27.9693	27.9983	32.7703	33.7756	28.2279	28.0455	31.3866	31.7742	30.3798	30.3088	32.9875	32.8994								IL-6		31.2593	30.0781	31.7917	27.9838	33.273	28.1367	31.5804	30.3443	32.9434					14.0999	12.8926	14.6991	10.5712	16.2079	11.0499	14.4939
	IL-1b	C	27.7608	28.0818	29.2744	29.0259	29.4554	29.2099	28.6113	28.9045	30.7656	31.0763	30.0488	29.7378	28.3498	28.3655	30.4029	30.2304	30.4824	30.5621								IL-1b		27.9213	29.1501	29.3326	28.7579	30.9209	29.8933	28.3577	30.3166	30.5223					10.7619	11.9645	12.24	11.3454	13.8558	12.8065	11.2712
	IL-18	D	31.0242	30.8632	30.6976	29.8346	30.3299	30.3146	27.7623	27.6973	30.5621	30.718	29.7132	29.8871	30.4645	30.5594	29.1423	29.0787	31.8904	32.0048								IL-18		30.9437	30.2661	30.3223	27.7298	30.6401	29.8002	30.512	29.1105	31.9476					13.7843	13.0805	13.2296	10.3172	13.575	12.7133	13.4255
	NFKb-1	E	24.8255	25.1348	25.0062	24.5187	24.8873	24.7794	24.132	24.0012	24.4887	24.6996	24.382	24.3865	24.5644	24.6691	24.2274	24.0889	25.0732	24.6953								NFKb-1		24.9801	24.7624	24.8333	24.0666	24.5941	24.3843	24.6168	24.1582	24.8843					7.82075	7.57685	7.74066	6.65401	7.52903	7.29744	7.53028
	NFkb-2	F	26.7046	26.6757	26.7646	26.8003	26.676	27.076	25.8618	26.1801	27.1203	27.0835	26.201	26.2987	26.3336	26.4946	25.7828	25.9384	27.3708	26.9788								NFkb-2		26.6901	26.7825	26.876	26.021	27.1019	26.2499	26.4141	25.8606	27.1748					9.53076	9.5969	9.78332	8.6084	10.0368	9.16303	9.32761
	Cdkn1a	G	24.5507	25.3559	24.6079	25.1783	25.2563	25.1598	24.4295	24.5228	26.4031	26.1243	24.5803	24.6414	24.4282	24.1966	25.2088	25.0529	25.333	24.8161								Cdkn1a		24.9533	24.8931	25.2081	24.4761	26.2637	24.6108	24.3124	25.1308	25.0745					7.79394	7.7075	8.1154	7.06358	9.1986	7.52399	7.22591
	CDKn2a	H	31.4164	31.043	31.2079	31.4144	31.9348	32.52	30.9811	31.1879	31.5623	31.6594	33.7404	33.0561	33.3737	33.5229	32.6503	33.0616	34.7227	35.0909								CDKn2a		31.2297	31.3111	32.2274	31.0845	31.6108	33.3983	33.4483	32.8559	34.9068					14.0703	14.1256	15.1347	13.6719	14.5457	16.3114	16.3618
	CXCL1	I	28.7206	28.9339	28.3299	28.0462	29.1077	29.2643	29.682	29.3485	29.6849	29.9287	29.3484	29.3275	29.001	29.3669	29.2809	29.3277	30.6493	30.4692								CXCL1		28.8273	28.1881	29.186	29.5153	29.8068	29.3379	29.1839	29.3043	30.5592					11.6679	11.0025	12.0933	12.1027	12.7417	12.2511	12.0974
	Stat3	J	26.0905	25.9328	25.9064	26.1329	26.4609	26.4297	25.7019	24.9656	26.056	25.8897	25.1841	25.3433	25.7928	25.6862	24.7284	25.0138	26.1147	25.8976								Stat3		26.0117	26.0197	26.4453	25.3338	25.9728	25.2637	25.7395	24.8711	26.0062					8.85227	8.83408	9.35266	7.92119	8.90774	8.17688	8.65301
	TNF-a	K	30.1073	30.5361	30.2261	29.9559	29.2464	29.1644	28.609	28.7998	29.6793	29.131	29.9822	29.6659	30.7462	30.2097	29.6386	29.7093	30.1152	29.8693								TNF-a		30.3217	30.091	29.2054	28.7044	29.4052	29.8241	30.4779	29.674	29.9923					13.1623	12.9054	12.1127	11.2918	12.3401	12.7372	13.3914
	Casp1	L	27.2034	27.6744	26.5803	26.2282	26.425	26.7102	25.6336	25.5547	27.0678	27.0065	27.2463	27.1608	27.358	27.3796	26.6272	26.8875	27.5113	27.5986								Casp1		27.4389	26.4042	26.5676	25.5942	27.0372	27.2036	27.3688	26.7574	27.5549					10.2795	9.21864	9.47496	8.18163	9.97206	10.1168	10.2823
	NEK7	M	23.9686	24.5433	23.4357	23.9082	23.5087	23.527	23.2134	23.2757	23.3805	23.5192	23.1887	23.4815	23.3588	24.1216	22.9542	22.8534	23.7894	23.5573								NEK7		24.256	23.672	23.5179	23.2446	23.4499	23.3351	23.7402	22.9038	23.6734					7.09656	6.48638	6.42519	5.832	6.38476	6.24825	6.6537
	NLRP3	N	30.2441	29.537	30.3604	30.2503	29.4759	29.4736	29.3353	29.3207	30.26	30.1815	31.1463	30.6536	29.45	29.6707	29.7277	29.6454	32.0548	31.4854								NLRP3		29.8906	30.3053	29.4747	29.328	30.2207	30.8999	29.5603	29.6866	31.7701					12.7312	13.1198	12.3821	11.9154	13.1556	13.8131	12.4738
	ASC	O	26.9861	27.0522	27.5347	26.6997	27.0828	27.0236	25.8575	26.0088	26.696	27.1136	26.1538	26.0982	26.9292	26.7893	25.842	25.4027	27.1753	27.1723								ASC		27.0192	27.1172	27.0532	25.9331	26.9048	26.126	26.8593	25.6223	27.1738					9.85978	9.93165	9.96054	8.52059	9.8397	9.0392	9.77276
	SPARC	P	22.4063	22.5213	22.1406	22.1953	22.3853	23.3004	20.7104	21.0545	22.0902	22.4793	22.6867	21.6822	22.3	21.6934	21.0816	21.056	22.1297	21.8817								SPARC		22.4638	22.1679	22.8429	20.8825	22.2847	22.1844	21.9967	21.0688	22.0057					5.30442	4.98237	5.75019	3.46989	5.21963	5.09759	4.91021
	Raw CT values
Plate 2	Raw CT values																													Average delta CT													ΔCT
	Gene ↓	Subject →	Y29		Y20		Y28		Y30		S16		S14		S12		S10.3		V13		V11		V14		V46			Gene ↓		Y29	Y20	Y28	Y30	S16	S14	S12	S103	V13	V11	V14	V46		Y29	Y20	Y28	Y30	S16	S14	S12
	GAPDH	A	16.2936	16.1417	16.26	16.3114	17.011	16.721	16.5686	16.8852	17.4138	17.2421	16.9767	17.0484	17.4242	17.2993	16.46	16.5772	16.8455	16.4501	16.882	16.6897	16.739	16.5685	16.6616	16.4793		GAPDH		16.2176	16.2857	16.866	16.7269	17.3279	17.0125	17.3618	16.5186	16.6478	16.7858	16.6538	16.5704		Housekeeper GAPDH
	IL-6	B	31.978	32.185	31.0505	31.1236	29.9319	30.0235	32.5807	32.6716	29.7925	30.3823	30.2833	30.5253	30.5517	30.5646	30.1297	30.3065	31.6342	31.5546	29.1099	29.0403	31.301	31.0188	30.5961	30.7029		IL-6		32.0815	31.087	29.9777	32.6262	30.0874	30.4043	30.5582	30.2181	31.5944	29.0751	31.1599	30.6495		15.8638	14.8013	13.1117	15.8993	12.7594	13.3918	13.1964
	IL-1b	C	31.4111	31.3403	28.3003	28.6205	27.6588	27.5503	31.7712	31.6715	28.5698	28.7583	30.0265	30.3824	28.4442	28.4169	28.142	28.1978	30.4256	30.5629	27.9208	28.0454	28.4045	28.8791	29.1823	29.2372		IL-1b		31.3757	28.4604	27.6046	31.7214	28.6641	30.2044	28.4306	28.1699	30.4942	27.9831	28.6418	29.2098		15.158	12.1747	10.7386	14.9944	11.3361	13.1919	11.0688
	IL-18	D	30.3106	30.4782	30.9993	30.2306	30.9405	30.1443	30.7361	30.5954	28.369	28.5153	29.3198	29.2376	30.4094	30.3658	30.0201	29.9778	29.9784	29.8105	29.4313	29.5089	30.099	29.509	29.302	30.0366		IL-18		30.3944	30.615	30.5424	30.6658	28.4421	29.2787	30.3876	29.9989	29.8944	29.4701	29.804	29.6693		14.1768	14.3293	13.6764	13.9389	11.1142	12.2661	13.0259
	CDKn2a	H	33.3536	33.2837	33.2822	33.5314	32.0032	32.1264	33.0278	33.0652	30.4591	30.1019	30.6518	30.4272	32.5571	31.973	31.2549	31.3746	32.1558	32.34	30.4257	30.7164	30.7579	30.3965	31.3898	30.9783		CDKn2a		33.3187	33.4068	32.0648	33.0465	30.2805	30.5395	32.265	31.3147	32.2479	30.5711	30.5772	31.1841		17.101	17.1211	15.1988	16.3196	12.9526	13.527	14.9033
	TNF-a	K	29.9858	30.1915	30.0087	30.1953	30.1331	30.0323	29.1242	29.6781	29.648	29.6105	28.9059	28.7697	28.3266	28.6572	28.7641	29.13	29.4982	29.4297	29.2961	29.4108	29.2399	29.0538	29.9146	29.7935		TNF-a		30.0887	30.102	30.0827	29.4012	29.6293	28.8378	28.4919	28.9471	29.464	29.3535	29.1468	29.8541		13.871	13.8163	13.2167	12.6742	12.3013	11.8253	11.1301
	NLRP3	N	31.7813	31.174	30.8174	30.9432	29.3152	29.2813	30.7349	31.6766	30.342	30.8187	30.7596	30.7563	31.0491	30.8196	30.8792	31.2446	31.0671	31.0218	30.3774	30.3347	29.967	30.0111	30.5367	30.7613		NLRP3		31.4776	30.8803	29.2982	31.2058	30.5803	30.7579	30.9344	31.0619	31.0444	30.356	29.9891	30.649		15.26	14.5946	12.4322	14.4789	13.2524	13.7454	13.5726
	Raw CT values
Plate 3	Raw CT values																													Average delta CT													ΔCT
	Gene ↓	Subject →	Y10		Y36		Y35		Y17		Y6		Y27		Y26		S9.2		V21		V45		V16		V44			Gene ↓		Y10	Y36	Y35	Y17	Y6	Y27	Y26	S9.2	V21	V45	V16	V44		Y10	Y36	Y35	Y17	Y6	Y27	Y26
	GAPDH	A	16.6427	16.6313	16.6084	16.7204	16.8779	17.004	17.0017	17.2766	16.9085	16.5588	17.0761	18.0742	16.7878	17.0905	16.7793	16.6542	16.4342	16.2536	16.8507	16.5129	16.9661	16.7838	16.7269	16.6967		GAPDH		16.637	16.6644	16.941	17.1392	16.7337	17.5751	16.9392	16.7167	16.3439	16.6818	16.8749	16.7118		Housekeeper GAPDH
	IL-6	B	32.4625	32.2695	33.06	32.6043	33.121	32.8064	30.775	31.0853	33.1547	33.8626	28.3432	28.1931	30.1801	30.436	29.7407	29.9292	32.3049	31.7345	30.019	29.656	31.0348	30.9092	31.9119	31.9309		IL-6		32.366	32.8322	32.9637	30.9302	33.5087	28.2681	30.308	29.8349	32.0197	29.8375	30.972	31.9214		15.729	16.1678	16.0227	13.791	16.775	10.693	13.3689
	IL-1b	C	30.4682	31.0522	30.5875	31.1396	31.8372	31.5506	29.9677	30.1542	30.366	30.2949	27.5865	27.4006	28.0478	28.1758	26.2954	26.2012	30.5513	30.8394	28.0924	27.9392	28.528	28.5136	30.7257	30.6582		IL-1b		30.7602	30.8636	31.6939	30.0609	30.3305	27.4936	28.1118	26.2483	30.6954	28.0158	28.5208	30.6919		14.1232	14.1992	14.7529	12.9218	13.5968	9.91845	11.1727
	IL-18	D	30.8004	30.7286	31.128	30.5707	30.4821	30.4279	29.3385	29.0712	30.7656	30.7474	30.8974	30.6696	30.0587	30.089	28.6855	28.6895	29.7219	29.9597	30.2823	30.1275	30.1353	30.046	30.2913	30.26		IL-18		30.7645	30.8493	30.455	29.2048	30.7565	30.7835	30.0738	28.6875	29.8408	30.2049	30.0906	30.2756		14.1275	14.185	13.514	12.0657	14.0229	13.2083	13.1347
	CDKn2a	H	33.5242	33.1487	32.3179	32.2677	33.2022	33.5504	30.4434	30.8766	33.5422	33.9633	33.1969	33.4788	33.198	33.0513	30.7155	30.8211	31.1287	31.0364	31.895	31.444	31.5812	31.197	31.6624	31.4664		CDKn2a		33.3365	32.2928	33.3763	30.66	33.7527	33.3379	33.1246	30.7683	31.0826	31.6695	31.3891	31.5644		16.6995	15.6285	16.4353	13.5208	17.0191	15.7627	16.1855
	TNF-a	K	30.6493	30.6917	30.3325	30.7324	29.8837	29.7342	29.5352	29.115	31.5816	31.2553	29.6947	29.7725	30.3488	30.2303	29.4624	29.6677	29.0803	28.9116	29.7731	29.5459	29.4162	29.5347	29.1555	29.5943		TNF-a		30.6705	30.5325	29.8089	29.3251	31.4185	29.7336	30.2895	29.5651	28.9959	29.6595	29.4755	29.3749		14.0335	13.8681	12.8679	12.1859	14.6848	12.1585	13.3504
	NLRP3	N	31.215	30.6584	29.5862	29.5574	30.8463	30.9702	31.3352	31.0062	29.6098	29.4586	30.7078	30.4616	29.1381	29.0783	29.2318	29.2995	30.0898	29.9811	31.5359	30.8088	30.8619	30.7268	31.2814	31.3508		NLRP3		30.9367	29.5718	30.9082	31.1707	29.5342	30.5847	29.1082	29.2657	30.0355	31.1723	30.7944	31.3161		14.2997	12.9074	13.9673	14.0315	12.8005	13.0096	12.1691
	Raw CT values
Plate 4	Raw CT values																													Average delta CT													ΔCT
	Gene ↓	Subject →	V12		V17		V43		Y5		S8.2		S13		S25		S10.1		V23		V47		V48		V49			Gene ↓		V12	V17	V43	Y5	S8.2	S13	S25	S10.1	V23	V47	V48	V49		V12	V17	V43	Y5	S8.2	S13	S25
	GAPDH	A	17.1619	16.7612	16.9416	16.9138	16.9848	17.0285	16.9188	16.9635	16.7162	16.5393	17.1319	16.7827	16.5022	16.4526	16.1773	16.4585	16.5016	16.4328	17.1723	17.0251	16.8974	16.5073	17.0239	16.9706		GAPDH		16.9616	16.9277	17.0067	16.9411	16.6277	16.9573	16.4774	16.3179	16.4672	17.0987	16.7024	16.9973		Housekeeper GAPDH
	IL-6	B	29.7335	29.5825	30.7177	30.8437	32.1244	32.0742	31.9015	32.1271	30.3627	31.4421	31.3264	30.9468	28.1271	28.4642	30.7755	31.0547	31.4325	31.597	31.0428	30.5562	31.0691	30.6624	30.4152	30.7867		IL-6		29.658	30.7807	32.0993	32.0143	30.9024	31.1366	28.2956	30.9151	31.5147	30.7995	30.8658	30.6009		12.6965	13.853	15.0926	15.0732	14.2747	14.1793	11.8182
	IL-1b	C	29.542	29.365	29.0847	29.1966	30.6595	30.5406	28.7144	28.7388	28.3783	28.3764	29.4885	29.0234	28.3073	28.3753	29.3687	29.1628	28.5574	28.514	29.3341	29.6368	28.7909	28.7923	28.1036	28.4277		IL-1b		29.4535	29.1406	30.6	28.7266	28.3773	29.2559	28.3413	29.2658	28.5357	29.4855	28.7916	28.2657		12.4919	12.2129	13.5934	11.7854	11.7496	12.2986	11.8639
	IL-18	D	29.9068	29.2042	30.5555	30.1106	30.4703	30.3769	30.6025	30.5874	28.764	29.1068	30.7061	30.5013	29.4532	29.4847	29.3806	29.4359	30.3719	30.6103	30.7328	30.7745	30.5563	30.6268	30.0935	30.0543		IL-18		29.5555	30.3331	30.4236	30.595	28.9354	30.6037	29.4689	29.4083	30.4911	30.7537	30.5915	30.0739		12.5939	13.4054	13.417	13.6538	12.3076	13.6464	12.9916
	CDKn2a	H	31.0081	30.8872	33.2952	33.4545	31.5264	31.7585	33.1481	34.0231	31.2408	31.4244	31.7324	31.4344	30.2804	30.6661	30.1984	30.6872	31.113	31.2432	32.2242	31.6527	31.3794	31.0867	31.5189	31.3861		CDKn2a		30.9477	33.3748	31.6424	33.5856	31.3326	31.5834	30.4732	30.4428	31.1781	31.9384	31.233	31.4525		13.9861	16.4471	14.6358	16.6444	14.7048	14.6261	13.9958
	TNF-a	K	30.3404	30.5054	30.8697	31.0409	29.3985	29.5884	30.559	30.7982	29.95	29.498	29.2927	29.3536	29.1756	29.1038	28.8817	29.2133	30.2732	30.164	30.5479	30.0839	29.893	29.7949	30.0114	29.5877		TNF-a		30.4229	30.9553	29.4934	30.6786	29.724	29.3232	29.1397	29.0475	30.2186	30.3159	29.8439	29.7995		13.4614	14.0276	12.4868	13.7374	13.0963	12.3659	12.6623
	NLRP3	N	32.4181	31.8647	31.152	31.3166	31.3573	31.1618	29.8327	29.617	30.4697	30.0116	31.5029	31.3681	30.3504	30.2934	30.3099	30.2225	31.9715	32.1334	31.4202	31.5165	31.274	31.1305	31.214	31.4277		NLRP3		32.1414	31.2343	31.2595	29.7248	30.2407	31.4355	30.3219	30.2662	32.0525	31.4683	31.2022	31.3208		15.1799	14.3066	14.2529	12.7837	13.6129	14.4782	13.8445
	Raw CT values
[truncated: 18 more columns]

## Sheet: Housekeeper Verification
			Gender	Exercise	Age code	Perm. Activity code	Acute Exercise code	Gender code	Housekeeper CT		Group Avg	Acute ex. Avg			Sex. Avg
		S10.1	m	no	2	1	1	1	16.3179		16.9452	17.0381	1		16.8638	1
		S10.3	m	yes	2	1	2	1	16.5186			16.8756	2		17.0538	2
		S12	f	yes	2	1	2	2	17.3618
		S13	f	yes	2	1	2	2	16.9573
		S14	f	no	2	1	1	2	17.0125
		S16	f	no	2	1	1	2	17.3279
		S24	f	yes	2	1	2	2	17.1856
		S25	f	yes	2	1	2	2	16.4774
		S6.4	m	no	2	1	1	1	17.4126
		S8.1	m	yes	2	1	2	1	17.1594
		S8.2	m	yes	2	1	2	1	16.6277
		S9.1	m	no	2	1	1	1	17.0651
		S9.2	m	yes	2	1	2	1	16.7167
		S9.3	m	no	2	1	1	1	17.0927
		V11	f	yes	2	2	2	2	16.7858		16.7621	16.7451			16.8241
		V12	f	yes	2	2	2	2	16.9616			16.7816			16.7078
		V13	f	no	2	2	1	2	16.6478
		V14	f	no	2	2	1	2	16.6538
		V16	f	yes	2	2	2	2	16.8749
		V17	f	no	2	2	1	2	16.9277
		V21	f	no	2	2	1	2	16.3439
		V23	f	yes	2	2	2	2	16.4672
		V43	m	no	2	2	1	1	17.0067
		V44	m	no	2	2	1	1	16.7118
		V45	m	yes	2	2	2	1	16.6818
		V46	m	no	2	2	1	1	16.5704
		V47	m	no	2	2	1	1	17.0987
		V48	m	yes	2	2	2	1	16.7024
		V49	m	yes	2	2	2	1	16.9973
		Y10	f	no	1		1	2	16.637		16.801	16.7517			16.8771
		Y17	f	no	1		1	2	17.1392			16.8253			16.6999
		Y18	f	no	1		1	2	17.0868
		Y19	f	yes	1		2	2	16.1754
		Y20	f	yes	1		2	2	16.2857
		Y25	m	yes	1		2	1	17.0865
		Y26	m	yes	1		2	1	16.9392
		Y27	m	yes	1		2	1	17.5751
		Y28	m	yes	1		2	1	16.866
		Y29	m	no	1		1	1	16.2176
		Y30	m	no	1		1	1	16.7269
		Y35	m	no	1		1	1	16.941
		Y36	m	no	1		1	1	16.6644
		Y5	f	yes	1		2	2	16.9411
		Y6	f	yes	1		2	2	16.7337
		Y9	f	no	1		1	2	16.6004
